# Supplementary material for: Optimized AAV Vectors for TMC1 Gene Therapy in a Humanized Mouse Model of DFNB7/11
Source: Biomolecules. 2022 Jun 29;12(7):914. doi: 10.3390/biom12070914 (PMC9313133; doi:10.3390/biom12070914)
Supplement: Supplementary file 1 [file biomolecules-12-00914-s001.zip]

Archive with 2 entries (2 files):
- SM.pdf
- Supplemental Tables S1-S6.xlsx
