# Supplementary material for: Optimized AAV Vectors for TMC1 Gene Therapy in a Humanized Mouse Model of DFNB7/11
Source: Biomolecules. 2022 Jun 29;12(7):914. doi: 10.3390/biom12070914 (PMC9313133; doi:10.3390/biom12070914)
Supplement: Supplementary file 1 [file biomolecules-12-00914-s001.zip › Supplemental Tables S1-S6.xlsx]

## Sheet: S. Table 1
Supplemental Table S1
Figure 1C-D
	ABRs/DPOAEs (P28)		ABRs			DPOAEs
			Mean	S.E.M.	n	Mean	S.E.M.	n
	Tmc1+/+	5.6 kHz	42.5	2.3863	10	69.5	2.92973	10
		8 kHz	36	1.79505	10	52.5	4.84481	10
		11.3 kHz	25.5	1.57233	10	36	3.78594	10
		16 kHz	28	2	10	31.5	2.47768	10
		22.6 kHz	31	1.63299	10	42.5	3.18416	10
		32 kHz	46	3.63624	10	53	4.09607	10
	Tmc1N193I/+	5.6 kHz	33.3333	2.35702	9	59.4444	4.12011	9
		8 kHz	28.3333	1.86339	9	42.2222	2.90009	9
		11.3 kHz	22.2222	0.87841	9	29.4444	1.94444	9
		16 kHz	17.2222	2.22222	9	25.5556	1.00154	9
		22.6 kHz	27.7778	1.68966	9	35	1.44338	9
		32 kHz	35	2.20479	9	37.7778	1.21081	9
	Tmc1N193I/N193I	5.6 kHz	110	0	10	80	0	10
		8 kHz	110	0	10	80	0	10
		11.3 kHz	110	0	10	80	0	10
		16 kHz	110	0	10	80	0	10
		22.6 kHz	110	0	10	80	0	10
		32 kHz	110	0	10	80	0	10
	ABRs/DPOAEs (P16)		ABRs			DPOAEs
			Mean	S.E.M.	n	Mean	S.E.M.	n
	Tmc1+/+	5.6 kHz	54.1667	5.38774	6	73.3333	3.07318	6
		8 kHz	41.6667	3.80058	6	64.1667	3.96162	6
		11.3 kHz	30	3.16228	6	33.3333	1.05409	6
		16 kHz	32.5	3.81881	6	34.1667	2.00693	6
		22.6 kHz	36.6667	4.77261	6	40.8333	3.00463	6
		32 kHz	54.1667	4.54911	6	57.5	3.0957	6
	Tmc1N193I/+	5.6 kHz	38	3.39116	5	74	2.91548	5
		8 kHz	34	1.87083	5	56	6.40312	5
		11.3 kHz	24	1.87083	5	34	3.67423	5
		16 kHz	22	3.74166	5	25	2.73861	5
		22.6 kHz	37	5.14782	5	35	2.23607	5
		32 kHz	40	3.53553	5	49	6.20484	5
	Tmc1N193I/N193I	5.6 kHz	110	0	13	80	0	13
		8 kHz	110	0	13	80	0	13
		11.3 kHz	110	0	13	80	0	13
		16 kHz	110	0	13	80	0	13
		22.6 kHz	110	0	13	80	0	13
		32 kHz	110	0	13	80	0	13
Figure 1E
	Electrophysiology recordings (P6-7)		MET Currents			Statistical test
			Mean	S.E.M.	n	Mann Whitney test
	Tmc1N193I/+; Tmc2-/-		-211.186	16.44	13	p < 0.0001
	Tmc1N193I/N193I; Tmc2-/-		-0.74925	0.7041	12
Figure 1G-H
	Histology (P28)		IHC / 100 µm			Statistical test
			Mean	S.E.M.	n	Kruskal-Wallis + Dunn's test
	Apex	Tmc1N193I/+	12.2	0.4899	5	Tmc1N193I/+ vs Tmc1N193I/N193I p > 0.9999
		Tmc1N193I/N193I	11.6111	0.26058	9	Tmc1N193I/+ vs Tmc1Δ/Δ p = 0.8301
		Tmc1Δ/Δ	11.5	0.28868	4	Tmc1N193I/N193I vs Tmc1Δ/Δ p > 0.9999
	Mid	Tmc1N193I/+	13	0	5	Tmc1N193I/+ vs Tmc1N193I/N193I p = 0.0664
		Tmc1N193I/N193I	11.6111	0.4231	9	Tmc1N193I/+ vs Tmc1Δ/Δ p = 0.0971
		Tmc1Δ/Δ	11.25	0.85391	4	Tmc1N193I/N193I vs Tmc1Δ/Δ p > 0.9999
	Base	Tmc1N193I/+	11.8	0.37417	5	Tmc1N193I/+ vs Tmc1N193I/N193I p = 0.6732
		Tmc1N193I/N193I	11	0.42492	9	Tmc1N193I/+ vs Tmc1Δ/Δ p = 0.3544
		Tmc1Δ/Δ	10.5	0.6455	4	Tmc1N193I/N193I vs Tmc1-/- p > 0.9999
			OHC / 100 µm			Statistical test
			Mean	S.E.M.	n	Kruskal-Wallis + Dunn's test
	Apex	Tmc1N193I/+	38	0.63246	5	Tmc1N193I/+ vs Tmc1N193I/N193I p > 0.9999
		Tmc1N193I/N193I	38.7222	0.66725	9	Tmc1N193I/+ vs Tmc1Δ/Δ p = 0.3306
		Tmc1Δ/Δ	33.25	2.59406	4	Tmc1N193I/N193I vs Tmc1Δ/Δ p = 0.1566
	Mid	Tmc1N193I/+	40.7	0.3	5	Tmc1N193I/+ vs Tmc1N193I/N193I *p = 0.0388
		Tmc1N193I/N193I	18.5	2.14573	9	Tmc1N193I/+ vs Tmc1Δ/Δ **p = 0.0012
		Tmc1Δ/Δ	8.25	2.86865	4	Tmc1N193I/N193I vs Tmc1Δ/Δ p = 0.3063
	Base	Tmc1N193I/+	37	0.54772	5	Tmc1N193I/+ vs Tmc1N193I/N193I *p = 0.0475
		Tmc1N193I/N193I	6.11111	0.71092	9	Tmc1N193I/+ vs Tmc1Δ/Δ ***p = 0.0007
		Tmc1Δ/Δ	2	0.8165	4	Tmc1N193I/N193I vs Tmc1Δ/Δ p = 0.1878

## Sheet: S. Table 2
Supplemental Table S2
	ABRs/DPOAEs (4-w-o)		ABRs			DPOAEs				ABRs/DPOAEs (4-w-o)		ABRs			DPOAEs
			Mean	S.E.M.	n	Mean	S.E.M.	n				Mean	S.E.M.	n	Mean	S.E.M.	n
	Tmc1+/+	5.6 kHz	42.5	2.3863	10	69.5	2.92973	10		Tmc1N193I/+	5.6 kHz	33.3333	2.35702	9	59.4444	4.12011	9
		8 kHz	36	1.79505	10	52.5	4.84481	10			8 kHz	28.3333	1.86339	9	42.2222	2.90009	9
		11.3 kHz	25.5	1.57233	10	36	3.78594	10			11.3 kHz	22.2222	0.87841	9	29.4444	1.94444	9
		16 kHz	28	2	10	31.5	2.47768	10			16 kHz	17.2222	2.22222	9	25.5556	1.00154	9
		22.6 kHz	31	1.63299	10	42.5	3.18416	10			22.6 kHz	27.7778	1.68966	9	35	1.44338	9
		32 kHz	46	3.63624	10	53	4.09607	10			32 kHz	35	2.20479	9	37.7778	1.21081	9
	Tmc1Δ/Δ	5.6 kHz	110	0	9	80	0	9		Tmc1N193I/N193I	5.6 kHz	110	0	10	80	0	10
		8 kHz	110	0	9	80	0	9			8 kHz	110	0	10	80	0	10
		11.3 kHz	110	0	9	80	0	9			11.3 kHz	110	0	10	80	0	10
		16 kHz	110	0	9	80	0	9			16 kHz	110	0	10	80	0	10
		22.6 kHz	110	0	9	80	0	9			22.6 kHz	110	0	10	80	0	10
		32 kHz	110	0	9	80	0	9			32 kHz	110	0	10	80	0	10
	Tmc1Δ/Δ + CMV (3×1010 gc)	5.6 kHz	54.5833	9.79831	12	74.5833	2.6442	12		Tmc1N193I/N193I + CMV (3×1010 gc)	5.6 kHz	38.5714	4.32521	7	75.625	2.90282	8
		8 kHz	53.75	9.77251	12	66.25	4.77228	12			8 kHz	35.7143	5.50201	7	65.625	5.29804	8
		11.3 kHz	54.1667	10.8158	12	56.25	6.21962	12			11.3 kHz	35.7143	6.21333	7	51.875	6.93963	8
		16 kHz	61.25	9.43729	12	58.75	6.45864	12			16 kHz	40	7.71517	7	46.25	8.22398	8
		22.6 kHz	95.4167	2.98089	12	78.75	0.89718	12			22.6 kHz	55	10.7238	6	63.125	6.875	8
		32 kHz	98.3333	2.84268	12	80	0	12			32 kHz	85	10.4083	3	78.75	0.81832	8
	Tmc1Δ/Δ + CMV (6×1010 gc)	5.6 kHz	40.625	7.09864	8	71.25	3.0981	8		Tmc1N193I/N193I + CMV (6×1010 gc)	5.6 kHz	54.375	9.375	8	78.125	1.31526	8
		8 kHz	38.125	6.74388	8	57.5	5.34522	8			8 kHz	45.625	9.46976	8	51.25	7.05527	8
		11.3 kHz	35.625	6.3694	8	40.625	6.22764	8			11.3 kHz	37.5	9.72846	8	41.875	8.34189	8
		16 kHz	22.5	7.00765	8	36.875	6.47368	8			16 kHz	41.875	8.91114	8	39.375	8.93616	8
		22.6 kHz	53.75	7.05527	8	53.75	6.10547	8			22.6 kHz	50.625	8.47462	8	50	7.61812	8
		32 kHz	105	1.88982	8	80	0	8			32 kHz	78.125	8.55327	8	70	4.22577	8
	ABRs/DPOAEs (8-w-o)		ABRs			DPOAEs				ABRs/DPOAEs (8-w-o)		ABRs			DPOAEs
			Mean	S.E.M.	n	Mean	S.E.M.	n				Mean	S.E.M.	n	Mean	S.E.M.	n
	Tmc1+/+	5.6 kHz	43.5714	1.79758	7	62.8571	4.47974	7		Tmc1N193I/+	5.6 kHz	30.5556	1.94444	9	51.875	2.30246	8
		8 kHz	34.2857	2.02031	7	45	3.08607	7			8 kHz	26.6667	2.20479	9	35.625	1.99049	8
		11.3 kHz	27.1429	1.4869	7	33.5714	3.22089	7			11.3 kHz	20.5556	1.5466	9	26.875	2.09964	8
		16 kHz	26.4286	1.42857	7	37.1429	3.05839	7			16 kHz	20.5556	3.27495	9	25.625	1.13291	8
		22.6 kHz	35.7143	2.02031	7	50.7143	4.42242	7			22.6 kHz	30	1.44338	9	35	2.11289	8
		32 kHz	51.4286	1.79758	7	57.8571	3.42559	7			32 kHz	31.6667	2.04124	9	40.625	2.39745	8
	Tmc1Δ/Δ	5.6 kHz	110	0	9	80	0	9		Tmc1N193I/N193I	5.6 kHz	110	0	11	80	0	11
		8 kHz	110	0	9	80	0	9			8 kHz	110	0	11	80	0	11
		11.3 kHz	110	0	9	80	0	9			11.3 kHz	110	0	11	80	0	11
		16 kHz	110	0	9	80	0	9			16 kHz	110	0	11	80	0	11
		22.6 kHz	110	0	9	80	0	9			22.6 kHz	110	0	11	80	0	11
		32 kHz	110	0	9	80	0	9			32 kHz	110	0	11	80	0	11
	Tmc1Δ/Δ + CMV (3×1010 gc)	5.6 kHz	77.2727	7.75663	11	77.2727	1.2365	11		Tmc1N193I/N193I + CMV (3×1010 gc)	5.6 kHz	59.375	11.9686	8	70.625	3.71261	8
		8 kHz	73.6364	9.02247	11	70	5.3936	11			8 kHz	55	12.7125	8	56.875	7.49628	8
		11.3 kHz	77.7273	9.56708	11	67.2727	6.11866	11			11.3 kHz	53.75	13.0161	8	50.625	8.73404	8
		16 kHz	94.5455	6.0848	11	75.9091	4.09091	11			16 kHz	58.125	14.7278	8	51.875	9.4933	8
		22.6 kHz	101.818	3.38934	11	80	0	11			22.6 kHz	69.375	10.8331	8	58.75	8.05949	8
		32 kHz	108.182	1.81818	11	80	0	11			32 kHz	98.75	4.30428	8	74.375	2.90282	8
	Tmc1Δ/Δ + CMV (6×1010 gc)	5.6 kHz	27.5	2.81366	6	73.3333	4.77261	6		Tmc1N193I/N193I + CMV (6×1010 gc)	5.6 kHz	57.1429	10.2851	7	68.5714	4.18533	7
		8 kHz	26.6667	2.10819	6	51.6667	3.80058	6			8 kHz	47.1429	10.4572	7	57.8571	6.80136	7
		11.3 kHz	21.6667	3.5746	6	32.5	2.14087	6			11.3 kHz	37.8571	11.5396	7	42.1429	9.93174	7
		16 kHz	21.6667	1.66667	6	32.5	2.81366	6			16 kHz	44.2857	10.2602	7	42.8571	10.2851	7
		22.6 kHz	70.8333	4.90181	6	71.6667	3.80058	6			22.6 kHz	48.5714	10.5624	7	54.2857	9.15661	7
		32 kHz	109.167	0.83333	6	80	0	6			32 kHz	82.8571	7.78102	7	70.7143	6.01868	7
	ABRs/DPOAEs (12-w-o)		ABRs			DPOAEs				ABRs/DPOAEs (12-w-o)		ABRs			DPOAEs
			Mean	S.E.M.	n	Mean	S.E.M.	n				Mean	S.E.M.	n	Mean	S.E.M.	n
	Tmc1+/+	5.6 kHz	27.1429	1.4869	7	67.1429	4.98296	7		Tmc1N193I/+	5.6 kHz	30	3.16228	10	52.5	4.22577	8
		8 kHz	20	1.09109	7	48.5714	6.3353	7			8 kHz	28	2.90593	10	40	6.68153	8
		11.3 kHz	17.8571	1.01015	7	34.2857	2.54216	7			11.3 kHz	20	1.49071	10	35	5.97614	8
		16 kHz	17.1429	1.01015	7	35	2.18218	7			16 kHz	16.6667	2.20479	9	33.75	7.05527	8
		22.6 kHz	32.1429	1.01015	7	51.4286	4.32521	7			22.6 kHz	28.8889	2.00308	9	45	6.87906	8
		32 kHz	46.4286	3.22089	7	55.7143	3.68856	7			32 kHz	39.4444	4.52189	9	48.75	5.88202	8
	Tmc1Δ/Δ	5.6 kHz	110	0	9	80	0	9		Tmc1N193I/N193I	5.6 kHz	110	0	5	80	0	5
		8 kHz	110	0	9	80	0	9			8 kHz	110	0	5	80	0	5
		11.3 kHz	110	0	9	80	0	9			11.3 kHz	110	0	5	80	0	5
		16 kHz	110	0	9	80	0	9			16 kHz	110	0	5	80	0	5
		22.6 kHz	110	0	9	80	0	9			22.6 kHz	110	0	5	80	0	5
		32 kHz	110	0	9	80	0	9			32 kHz	110	0	5	80	0	5
	Tmc1Δ/Δ + CMV (3×1010 gc)	5.6 kHz	90.4545	8.13116	11	77.2727	1.94978	11		Tmc1N193I/N193I + CMV (3×1010 gc)	5.6 kHz	41	12.5897	5	66	4.30116	5
		8 kHz	90.4545	8.48674	11	75.4545	3.65902	11			8 kHz	46	14.6969	5	58	9.56556	5
		11.3 kHz	93.1818	6.98286	11	77.2727	2.72727	11			11.3 kHz	46	14.3527	5	47	13.7477	5
		16 kHz	100.909	4.51352	11	79.5455	0.45455	11			16 kHz	49	16.763	5	49	12.8841	5
		22.6 kHz	106.364	1.66391	11	80	0	11			22.6 kHz	72	12.2066	5	68	8	5
		32 kHz	109.545	0.45455	11	80	0	11			32 kHz	102	3.39116	5	80	0	5
	Tmc1Δ/Δ + CMV (6×1010 gc)	5.6 kHz	48.75	7.4652	4	72.5	4.33013	4		Tmc1N193I/N193I + CMV (6×1010 gc)	5.6 kHz	66.4286	10.7855	7	71.4286	4.18533	7
		8 kHz	48.75	9.65553	4	56.25	13.75	4			8 kHz	62.8571	11.8451	7	61.4286	8.91189	7
		11.3 kHz	48.75	13.75	4	55	13.0703	4			11.3 kHz	52.1429	12.2405	7	53.5714	11.4286	7
		16 kHz	63.75	10.8733	4	57.5	10.3078	4			16 kHz	60.7143	13.4708	7	51.4286	11.9381	7
		22.6 kHz	97.5	7.21688	4	80	0	4			22.6 kHz	65	14.3095	7	60	9.759	7
		32 kHz	108.75	1.25	4	80	0	4			32 kHz	86.4286	9.61858	7	72.8571	5.10102	7

## Sheet: S. Table 3
Supplemental Table S3
	ABRs/DPOAEs (4-w-o)		ABRs			DPOAEs				ABRs/DPOAEs (4-w-o)		ABRs			DPOAEs
			Mean	S.E.M.	n	Mean	S.E.M.	n				Mean	S.E.M.	n	Mean	S.E.M.	n
	Tmc1+/+	5.6 kHz	42.5	2.3863	10	69.5	2.92973	10		Tmc1N193I/+	5.6 kHz	33.3333	2.35702	9	59.4444	4.12011	9
		8 kHz	36	1.79505	10	52.5	4.84481	10			8 kHz	28.3333	1.86339	9	42.2222	2.90009	9
		11.3 kHz	25.5	1.57233	10	36	3.78594	10			11.3 kHz	22.2222	0.87841	9	29.4444	1.94444	9
		16 kHz	28	2	10	31.5	2.47768	10			16 kHz	17.2222	2.22222	9	25.5556	1.00154	9
		22.6 kHz	31	1.63299	10	42.5	3.18416	10			22.6 kHz	27.7778	1.68966	9	35	1.44338	9
		32 kHz	46	3.63624	10	53	4.09607	10			32 kHz	35	2.20479	9	37.7778	1.21081	9
	Tmc1Δ/Δ	5.6 kHz	110	0	9	80	0	9		Tmc1N193I/N193I	5.6 kHz	110	0	10	80	0	10
		8 kHz	110	0	9	80	0	9			8 kHz	110	0	10	80	0	10
		11.3 kHz	110	0	9	80	0	9			11.3 kHz	110	0	10	80	0	10
		16 kHz	110	0	9	80	0	9			16 kHz	110	0	10	80	0	10
		22.6 kHz	110	0	9	80	0	9			22.6 kHz	110	0	10	80	0	10
		32 kHz	110	0	9	80	0	9			32 kHz	110	0	10	80	0	10
	Tmc1Δ/Δ + CB6+WPRE (3×1010 gc)	5.6 kHz	55.5	6.29223	20	66.5	3.4622	20		Tmc1N193I/N193I + CB6+WPRE (3×1010 gc)	5.6 kHz	41.9231	5.67661	13	73.0769	1.74848	13
		8 kHz	51.25	7.20814	20	61	4.25503	20			8 kHz	38.0769	6.59104	13	53.0769	4.82177	13
		11.3 kHz	47	7.23115	20	52.25	5.48293	20			11.3 kHz	31.9231	7.37152	13	36.1538	6.10154	13
		16 kHz	52.25	7.82603	20	50.5	5.5	20			16 kHz	32.3077	8.21614	13	35	5.80119	13
		22.6 kHz	66.25	6.77529	20	59.5	4.99868	20			22.6 kHz	41.9231	8.27296	13	38.4615	5.78417	13
		32 kHz	95.75	2.90813	20	79.25	0.54712	20			32 kHz	53.0769	8.40746	13	47.6923	5.17685	13
	Tmc1Δ/Δ + CB6 No WPRE (3×1010 gc)	5.6 kHz	64.5714	9.10966	14	68.5714	4.07446	14		Tmc1N193I/N193I + CB6 No WPRE (3×1010 gc)	5.6 kHz	40.8333	13.9294	6	69.1667	4.36208	6
		8 kHz	66.7857	9.74408	14	63.2143	5.53726	14			8 kHz	40	14.0238	6	50.8333	7.2361	6
		11.3 kHz	66.0714	10.6412	14	57.1429	7.35135	14			11.3 kHz	35	15.0555	6	39.1667	8.3083	6
		16 kHz	67.8571	10.0918	14	57.5	7.258	14			16 kHz	30	16.0727	6	34.1667	9.43545	6
		22.6 kHz	78.5714	7.97366	14	66.7857	5.15174	14			22.6 kHz	42.5	13.5861	6	40.8333	8.10521	6
		32 kHz	98.2143	3.03854	14	80	0	14			32 kHz	53.3333	11.6667	6	47.5	7.38805	6
	ABRs/DPOAEs (8-w-o)		ABRs			DPOAEs				ABRs/DPOAEs (8-w-o)		ABRs			DPOAEs
			Mean	S.E.M.	n	Mean	S.E.M.	n				Mean	S.E.M.	n	Mean	S.E.M.	n
	Tmc1+/+	5.6 kHz	43.5714	1.79758	7	62.8571	4.47974	7		Tmc1N193I/+	5.6 kHz	30.5556	1.94444	9	51.875	2.30246	8
		8 kHz	34.2857	2.02031	7	45	3.08607	7			8 kHz	26.6667	2.20479	9	35.625	1.99049	8
		11.3 kHz	27.1429	1.4869	7	33.5714	3.22089	7			11.3 kHz	20.5556	1.5466	9	26.875	2.09964	8
		16 kHz	26.4286	1.42857	7	37.1429	3.05839	7			16 kHz	20.5556	3.27495	9	25.625	1.13291	8
		22.6 kHz	35.7143	2.02031	7	50.7143	4.42242	7			22.6 kHz	30	1.44338	9	35	2.11289	8
		32 kHz	51.4286	1.79758	7	57.8571	3.42559	7			32 kHz	31.6667	2.04124	9	40.625	2.39745	8
	Tmc1Δ/Δ	5.6 kHz	110	0	9	80	0	9		Tmc1N193I/N193I	5.6 kHz	110	0	11	80	0	11
		8 kHz	110	0	9	80	0	9			8 kHz	110	0	11	80	0	11
		11.3 kHz	110	0	9	80	0	9			11.3 kHz	110	0	11	80	0	11
		16 kHz	110	0	9	80	0	9			16 kHz	110	0	11	80	0	11
		22.6 kHz	110	0	9	80	0	9			22.6 kHz	110	0	11	80	0	11
		32 kHz	110	0	9	80	0	9			32 kHz	110	0	11	80	0	11
	Tmc1Δ/Δ + CB6+WPRE (3×1010 gc)	5.6 kHz	61.875	8.06064	16	73.4375	2.22293	16		Tmc1N193I/N193I + CB6+WPRE (3×1010 gc)	5.6 kHz	35	7.20374	12	64.1667	3.18813	12
		8 kHz	60.3125	7.81916	16	68.125	4.74067	16			8 kHz	30.4167	7.64898	12	47.5	5.8872	12
		11.3 kHz	63.75	8.32291	16	63.125	5.78927	16			11.3 kHz	27.5	8.05991	12	37.5	6.89477	12
		16 kHz	65.9375	8.01325	16	63.75	5.56215	16			16 kHz	30	8.50579	12	34.1667	6.65245	12
		22.6 kHz	83.125	6.62814	16	74.375	3.31898	16			22.6 kHz	40.8333	7.63349	12	40.8333	5.60145	12
		32 kHz	101.875	3.7326	16	79.375	0.625	16			32 kHz	50	7.68706	12	51.6667	5.68535	12
	Tmc1Δ/Δ + CB6 No WPRE (3×1010 gc)	5.6 kHz	97.7778	5.83994	9	76.1111	2.00308	9		Tmc1N193I/N193I + CB6 No WPRE (3×1010 gc)	5.6 kHz	28	2.54951	5	67	6.44205	5
		8 kHz	98.3333	5.40062	9	79.4444	0.55556	9			8 kHz	28	3.39116	5	36	4.84768	5
		11.3 kHz	100	4.48764	9	80	0	9			11.3 kHz	31	4.84768	5	27	1.22474	5
		16 kHz	101.667	4.48764	9	80	0	9			16 kHz	26	5.56776	5	23	1.22474	5
		22.6 kHz	104.444	3.67465	9	80	0	9			22.6 kHz	40	6.12372	5	29	2.44949	5
		32 kHz	108.889	1.11111	9	80	0	9			32 kHz	52	10.0747	5	38	3.39116	5
	ABRs/DPOAEs (12-w-o)		ABRs			DPOAEs				ABRs/DPOAEs (12-w-o)		ABRs			DPOAEs
			Mean	S.E.M.	n	Mean	S.E.M.	n				Mean	S.E.M.	n	Mean	S.E.M.	n
	Tmc1+/+	5.6 kHz	27.1429	1.4869	7	67.1429	4.98296	7		Tmc1N193I/+	5.6 kHz	30	3.16228	10	52.5	4.22577	8
		8 kHz	20	1.09109	7	48.5714	6.3353	7			8 kHz	28	2.90593	10	40	6.68153	8
		11.3 kHz	17.8571	1.01015	7	34.2857	2.54216	7			11.3 kHz	20	1.49071	10	35	5.97614	8
		16 kHz	17.1429	1.01015	7	35	2.18218	7			16 kHz	16.6667	2.20479	9	33.75	7.05527	8
		22.6 kHz	32.1429	1.01015	7	51.4286	4.32521	7			22.6 kHz	28.8889	2.00308	9	45	6.87906	8
		32 kHz	46.4286	3.22089	7	55.7143	3.68856	7			32 kHz	39.4444	4.52189	9	48.75	5.88202	8
	Tmc1Δ/Δ	5.6 kHz	110	0	9	80	0	9		Tmc1N193I/N193I	5.6 kHz	110	0	5	80	0	5
		8 kHz	110	0	9	80	0	9			8 kHz	110	0	5	80	0	5
		11.3 kHz	110	0	9	80	0	9			11.3 kHz	110	0	5	80	0	5
		16 kHz	110	0	9	80	0	9			16 kHz	110	0	5	80	0	5
		22.6 kHz	110	0	9	80	0	9			22.6 kHz	110	0	5	80	0	5
		32 kHz	110	0	9	80	0	9			32 kHz	110	0	5	80	0	5
	Tmc1Δ/Δ + CB6+WPRE (3×1010 gc)	5.6 kHz	51.4286	10.8405	7	67.8571	4.73804	7		Tmc1N193I/N193I + CB6+WPRE (3×1010 gc)	5.6 kHz	38.3333	6.72324	12	62.5	3.61499	12
		8 kHz	50.7143	10.202	7	60.7143	6.85119	7			8 kHz	33.3333	7.13329	12	41.25	5.57745	12
		11.3 kHz	56.4286	9.36777	7	57.1429	6.53353	7			11.3 kHz	35.4167	7.47365	12	33.75	4.88989	12
		16 kHz	62.8571	11.7441	7	61.4286	7.04698	7			16 kHz	35.4167	7.62418	12	28.3333	4.93647	12
		22.6 kHz	84.2857	10.6586	7	71.4286	6.42857	7			22.6 kHz	44.5833	6.16866	12	38.3333	4.85913	12
		32 kHz	102.143	4.0616	7	79.2857	0.71429	7			32 kHz	51.25	7.81231	12	41.6667	5.37719	12
	Tmc1Δ/Δ + CB6 No WPRE (3×1010 gc)	5.6 kHz	110	0	1	80	0	1		Tmc1N193I/N193I + CB6 No WPRE (3×1010 gc)	5.6 kHz	48.75	14.3433	4	63.75	5.54339	4
		8 kHz	110	0	1	80	0	1			8 kHz	53.75	13.9007	4	50	11.726	4
		11.3 kHz	110	0	1	80	0	1			11.3 kHz	65	17.4404	4	45	12.4164	4
		16 kHz	110	0	1	80	0	1			16 kHz	61.25	15.4617	4	45	13.994	4
		22.6 kHz	110	0	1	80	0	1			22.6 kHz	66.25	16.755	4	46.25	11.9678	4
		32 kHz	110	0	1	80	0	1			32 kHz	71.25	22.3956	4	55	14.5774	4

## Sheet: S. Table 4
Supplemental Table S4
	PTA (4-w-o)		ABRs			DPOAEs
			Mean	S.E.M.	n	Mean	S.E.M.	n
	Tmc1Δ/Δ	uninjected	110	0	9	80	0	9
		3×109 gc	106.333	1.35913	5	79.6667	0.204124	5
		1.5×1010 gc	97.619	8.9373	7	75.9524	4.04762	7
		3×1010 gc	61.3333	5.90662	20	61.5	3.50417	20
		7×1010 gc	37.963	3.97259	9	54.4444	3.78329	9
		Tmc1+/+	34.8333	1.76471	10	47.5	3.18416	10
	Tmc1N193I/N193I	uninjected	110	0	10	80	0	10
		1.5×1010 gc	69.3519	8.4446	9	63.8889	5.03077	9
		3×1010 gc	39.8718	7.09548	13	47.2436	4.50979	13
		7×1010 gc	28.6667	1.57653	15	43.3333	2.56141	15
		Tmc1N193I/+	27.3148	1.38038	9	38.2407	1.23012	9

## Sheet: S. Table 5
Supplemental Table S5
Figure 5A-B
	Histology (12-week-old)		IHC / 100 µm			Statistical test
			Mean	S.E.M.	n	Kruskal-Wallis + Dunn's test
	Apex	Tmc1+/+	11.5	0.5	4	Tmc1+/+ vs Tmc1Δ/Δ p = 0.1851
		Tmc1Δ/Δ	6.9	0.64031	5	Tmc1+/+ vs Tmc1Δ/Δ + CMV (3×1010 gc) p > 0.9999	Tmc1Δ/Δ vs Tmc1Δ/Δ + CMV (3×1010 gc) *p = 0.0437
		Tmc1Δ/Δ + CMV (3×1010 gc)	11.5	0.42817	6	Tmc1+/+ vs Tmc1Δ/Δ + CMV (6×1010 gc) p > 0.9999	Tmc1Δ/Δ vs Tmc1Δ/Δ + CMV (6×1010 gc) p = 0.4205
		Tmc1Δ/Δ + CMV (6×1010 gc)	11.3333	0.33333	3	Tmc1+/+ vs Tmc1Δ/Δ + CB6 (3×1010 gc) p > 0.9999	Tmc1Δ/Δ vs Tmc1Δ/Δ + CB6 (3×1010 gc) *p = 0.0268
		Tmc1Δ/Δ + CB6+WPRE (3×1010 gc)	11.5	0.34157	6	Tmc1+/+ vs Tmc1Δ/Δ + CB6 (7×1010 gc) p > 0.9999	Tmc1Δ/Δ vs Tmc1Δ/Δ + CB6 (7×1010 gc) *p = 0.0415
		Tmc1Δ/Δ + CB6+WPRE (7×1010 gc)	11.5	0.22361	6
	Mid	Tmc1+/+	12.25	0.25	4	Tmc1+/+ vs Tmc1Δ/Δ p = 0.2118
		Tmc1Δ/Δ	4.2	1.24097	5	Tmc1+/+ vs Tmc1Δ/Δ + CMV (3×1010 gc) p > 0.9999	Tmc1Δ/Δ vs Tmc1Δ/Δ + CMV (3×1010 gc) p = 0.3762
		Tmc1Δ/Δ + CMV (3×1010 gc)	11	1.29099	6	Tmc1+/+ vs Tmc1Δ/Δ + CMV (6×1010 gc) p > 0.9999	Tmc1Δ/Δ vs Tmc1Δ/Δ + CMV (6×1010 gc) p > 0.9999
		Tmc1Δ/Δ + CMV (6×1010 gc)	11.3333	0.88192	3	Tmc1+/+ vs Tmc1Δ/Δ + CB6 (3×1010 gc) p > 0.9999	Tmc1Δ/Δ vs Tmc1Δ/Δ + CB6 (3×1010 gc) p = 0.0542
		Tmc1Δ/Δ + CB6+WPRE (3×1010 gc)	12.3333	0.33333	6	Tmc1+/+ vs Tmc1Δ/Δ + CB6 (7×1010 gc) p > 0.9999	Tmc1Δ/Δ vs Tmc1Δ/Δ + CB6 (7×1010 gc) **p = 0.0036
		Tmc1Δ/Δ + CB6+WPRE (7×1010 gc)	13	0.36515	6
	Base	Tmc1+/+	11.5	0.5	4	Tmc1+/+ vs Tmc1Δ/Δ *p = 0.0151
		Tmc1Δ/Δ	2.8	1.24097	5	Tmc1+/+ vs Tmc1Δ/Δ + CMV (3×1010 gc) p > 0.1745	Tmc1Δ/Δ vs Tmc1Δ/Δ + CMV (3×1010 gc) p > 0.9999
		Tmc1Δ/Δ + CMV (3×1010 gc)	5.5	1.60728	6	Tmc1+/+ vs Tmc1Δ/Δ + CMV (6×1010 gc) p > 0.9999	Tmc1Δ/Δ vs Tmc1Δ/Δ + CMV (6×1010 gc) p > 0.9999
		Tmc1Δ/Δ + CMV (6×1010 gc)	8	--	1	Tmc1+/+ vs Tmc1Δ/Δ + CB6 (3×1010 gc) p > 0.9999	Tmc1Δ/Δ vs Tmc1Δ/Δ + CB6 (3×1010 gc) p = 0.4875
		Tmc1Δ/Δ + CB6+WPRE (3×1010 gc)	8.5	1.72723	6	Tmc1+/+ vs Tmc1Δ/Δ + CB6 (7×1010 gc) p > 0.9999	Tmc1Δ/Δ vs Tmc1Δ/Δ + CB6 (7×1010 gc) p = 0.0503
		Tmc1Δ/Δ + CB6+WPRE (7×1010 gc)	10.5	0.95743	6
			OHC / 100 µm			Statistical test
			Mean	S.E.M.	n	Kruskal-Wallis + Dunn's test
	Apex	Tmc1+/+	38	0.70711	4	Tmc1+/+ vs Tmc1Δ/Δ **p = 0.0018
		Tmc1Δ/Δ	11.5	1.28452	5	Tmc1+/+ vs Tmc1Δ/Δ + CMV (3×1010 gc) p > 0.9999	Tmc1Δ/Δ vs Tmc1Δ/Δ + CMV (3×1010 gc) p = 0.2064
		Tmc1Δ/Δ + CMV (3×1010 gc)	34.3333	1.08525	6	Tmc1+/+ vs Tmc1Δ/Δ + CMV (6×1010 gc) p > 0.9999	Tmc1Δ/Δ vs Tmc1Δ/Δ + CMV (6×1010 gc) *p = 0.0188
		Tmc1Δ/Δ + CMV (6×1010 gc)	37.3333	1.2	3	Tmc1+/+ vs Tmc1Δ/Δ + CB6 (3×1010 gc) p > 0.5201	Tmc1Δ/Δ vs Tmc1Δ/Δ + CB6 (3×1010 gc) p = 0.6691
		Tmc1Δ/Δ + CB6+WPRE (3×1010 gc)	32.8333	1.72079	6	Tmc1+/+ vs Tmc1Δ/Δ + CB6 (7×1010 gc) p > 0.9999	Tmc1Δ/Δ vs Tmc1Δ/Δ + CB6 (7×1010 gc) p = 0.1809
		Tmc1Δ/Δ + CB6+WPRE (7×1010 gc)	34.6667	0.80277	6
	Mid	Tmc1+/+	40.25	0.85391	4	Tmc1+/+ vs Tmc1Δ/Δ **p = 0.0011
		Tmc1Δ/Δ	0	0	5	Tmc1+/+ vs Tmc1Δ/Δ + CMV (3×1010 gc) *p > 0.0368	Tmc1Δ/Δ vs Tmc1Δ/Δ + CMV (3×1010 gc) p > 0.9999
		Tmc1Δ/Δ + CMV (3×1010 gc)	18.1667	4.48268	6	Tmc1+/+ vs Tmc1Δ/Δ + CMV (6×1010 gc) p > 0.9999	Tmc1Δ/Δ vs Tmc1Δ/Δ + CMV (6×1010 gc) p = 0.6171
		Tmc1Δ/Δ + CMV (6×1010 gc)	33	5	3	Tmc1+/+ vs Tmc1Δ/Δ + CB6 (3×1010 gc) p > 0.9999	Tmc1Δ/Δ vs Tmc1Δ/Δ + CB6 (3×1010 gc) p = 0.1199
		Tmc1Δ/Δ + CB6+WPRE (3×1010 gc)	35.5	1.83938	6	Tmc1+/+ vs Tmc1Δ/Δ + CB6 (7×1010 gc) p > 0.9999	Tmc1Δ/Δ vs Tmc1Δ/Δ + CB6 (7×1010 gc) **p = 0.0015
		Tmc1Δ/Δ + CB6+WPRE (7×1010 gc)	39.1667	0.40139	6
	Base	Tmc1+/+	36	1.08012	4	Tmc1+/+ vs Tmc1Δ/Δ **p = 0.0029
		Tmc1Δ/Δ	0	0	5	Tmc1+/+ vs Tmc1Δ/Δ + CMV (3×1010 gc) *p > 0.0111	Tmc1Δ/Δ vs Tmc1Δ/Δ + CMV (3×1010 gc) p > 0.9999
		Tmc1Δ/Δ + CMV (3×1010 gc)	0.66667	0.49441	6	Tmc1+/+ vs Tmc1Δ/Δ + CMV (6×1010 gc) p > 0.9999	Tmc1Δ/Δ vs Tmc1Δ/Δ + CMV (6×1010 gc) p = 0.7019
		Tmc1Δ/Δ + CMV (6×1010 gc)	28	--	1	Tmc1+/+ vs Tmc1Δ/Δ + CB6 (3×1010 gc) *p > 0.0314	Tmc1Δ/Δ vs Tmc1Δ/Δ + CB6 (3×1010 gc) p > 0.9999
		Tmc1Δ/Δ + CB6+WPRE (3×1010 gc)	5.66667	3.90441	6	Tmc1+/+ vs Tmc1Δ/Δ + CB6 (7×1010 gc) p > 0.9999	Tmc1Δ/Δ vs Tmc1Δ/Δ + CB6 (7×1010 gc) p = 0.1105
		Tmc1Δ/Δ + CB6+WPRE (7×1010 gc)	19	1.7127	6
Figure 5C-D
	Histology (12-week-old)		IHC / 100 µm			Statistical test
			Mean	S.E.M.	n	Kruskal-Wallis + Dunn's test
	Apex	Tmc1N193I/+	11.5	0.28868	4	Tmc1N193I/+ vs Tmc1N193I/N193I p = 0.0795
		Tmc1N193I/N193I	7.875	0.94845	8	Tmc1N193I/+ vs Tmc1N193I/N193I + CMV (3×1010 gc) p > 0.9999	Tmc1N193I/N193I vs Tmc1N193I/N193I + CMV (3×1010 gc) p = 0.462
		Tmc1N193I/N193I + CMV (3×1010 gc)	11.5	0.5	2	Tmc1N193I/+ vs Tmc1N193I/N193I + CMV (6×1010 gc) p > 0.9999	Tmc1N193I/N193I vs Tmc1N193I/N193I + CMV (6×1010 gc) p = 0.4106
		Tmc1N193I/N193I + CMV (6×1010 gc)	11.3333	0.33333	3	Tmc1N193I/+ vs Tmc1N193I/N193I + CB6 (3×1010 gc) p > 0.9999	Tmc1N193I/N193I vs Tmc1N193I/N193I + CB6 (3×1010 gc) p = 0.0852
		Tmc1N193I/N193I + CB6+WPRE (3×1010 gc)	11.3333	0.21082	6	Tmc1N193I/+ vs Tmc1N193I/N193I + CB6 (7×1010 gc) p > 0.9999	Tmc1N193I/N193I vs Tmc1N193I/N193I + CB6 (7×1010 gc) **p = 0.0093
		Tmc1N193I/N193I + CB6+WPRE (7×1010 gc)	11.8	0.37417	5
	Mid	Tmc1N193I/+	12.25	0.47871	4	Tmc1N193I/+ vs Tmc1N193I/N193I p = 0.0835
		Tmc1N193I/N193I	4.55556	0.47467	9	Tmc1N193I/+ vs Tmc1N193I/N193I + CMV (3×1010 gc) p > 0.9999	Tmc1N193I/N193I vs Tmc1N193I/N193I + CMV (3×1010 gc) p > 0.9999
		Tmc1N193I/N193I + CMV (3×1010 gc)	10	1.52753	3	Tmc1N193I/+ vs Tmc1N193I/N193I + CMV (6×1010 gc) p > 0.9999	Tmc1N193I/N193I vs Tmc1N193I/N193I + CMV (6×1010 gc) *p = 0.0267
		Tmc1N193I/N193I + CMV (6×1010 gc)	12.5	0.86603	4	Tmc1N193I/+ vs Tmc1N193I/N193I + CB6 (3×1010 gc) p > 0.9999	Tmc1N193I/N193I vs Tmc1N193I/N193I + CB6 (3×1010 gc) **p = 0.0013
		Tmc1N193I/N193I + CB6+WPRE (3×1010 gc)	12.7143	0.18443	7	Tmc1N193I/+ vs Tmc1N193I/N193I + CB6 (7×1010 gc) p > 0.9999	Tmc1N193I/N193I vs Tmc1N193I/N193I + CB6 (7×1010 gc) **p = 0.0067
		Tmc1N193I/N193I + CB6+WPRE (7×1010 gc)	12.5	0.34157	6
	Base	Tmc1N193I/+	11.5	1.04083	4	Tmc1N193I/+ vs Tmc1N193I/N193I *p = 0.0154
		Tmc1N193I/N193I	4.25	0.79057	8	Tmc1N193I/+ vs Tmc1N193I/N193I + CMV (3×1010 gc) p > 0.9999	Tmc1N193I/N193I vs Tmc1N193I/N193I + CMV (3×1010 gc) p > 0.9999
		Tmc1N193I/N193I + CMV (3×1010 gc)	7.33333	1.33333	3	Tmc1N193I/+ vs Tmc1N193I/N193I + CMV (6×1010 gc) p > 0.8771	Tmc1N193I/N193I vs Tmc1N193I/N193I + CMV (6×1010 gc) p > 0.9999
		Tmc1N193I/N193I + CMV (6×1010 gc)	7.25	1.10868	4	Tmc1N193I/+ vs Tmc1N193I/N193I + CB6 (3×1010 gc) p > 0.9999	Tmc1N193I/N193I vs Tmc1N193I/N193I + CB6 (3×1010 gc) **p = 0.0016
		Tmc1N193I/N193I + CB6+WPRE (3×1010 gc)	11.2857	0.86504	7	Tmc1N193I/+ vs Tmc1N193I/N193I + CB6 (7×1010 gc) p > 0.9999	Tmc1N193I/N193I vs Tmc1N193I/N193I + CB6 (7×1010 gc) p = 0.1144
		Tmc1N193I/N193I + CB6+WPRE (7×1010 gc)	10	0.54772	5
	Histology (12-week-old)		OHC / 100 µm			Statistical test
			Mean	S.E.M.	n	Kruskal-Wallis + Dunn's test
	Apex	Tmc1N193I/+	39.5	0.6455	4	Tmc1N193I/+ vs Tmc1N193I/N193I **p = 0.0015
		Tmc1N193I/N193I	21.1875	2.56337	8	Tmc1N193I/+ vs Tmc1N193I/N193I + CMV (3×1010 gc) p > 0.9999	Tmc1N193I/N193I vs Tmc1N193I/N193I + CMV (3×1010 gc) p > 0.9999
		Tmc1N193I/N193I + CMV (3×1010 gc)	36.5	0.5	2	Tmc1N193I/+ vs Tmc1N193I/N193I + CMV (6×1010 gc) p > 0.9999	Tmc1N193I/N193I vs Tmc1N193I/N193I + CMV (6×1010 gc) p = 0.3887
		Tmc1N193I/N193I + CMV (6×1010 gc)	37.3333	0.88192	3	Tmc1N193I/+ vs Tmc1N193I/N193I + CB6 (3×1010 gc) p > 0.9999	Tmc1N193I/N193I vs Tmc1N193I/N193I + CB6 (3×1010 gc) p = 0.172
		Tmc1N193I/N193I + CB6+WPRE (3×1010 gc)	37	0.36515	6	Tmc1N193I/+ vs Tmc1N193I/N193I + CB6 (7×1010 gc) p > 0.9999	Tmc1N193I/N193I vs Tmc1N193I/N193I + CB6 (7×1010 gc) **p = 0.009
		Tmc1N193I/N193I + CB6+WPRE (7×1010 gc)	38.2	1.49666	5
	Mid	Tmc1N193I/+	39.5	1.19024	4	Tmc1N193I/+ vs Tmc1N193I/N193I *p = 0.0154
		Tmc1N193I/N193I	0.11111	0.07349	9	Tmc1N193I/+ vs Tmc1N193I/N193I + CMV (3×1010 gc) p > 0.9999	Tmc1N193I/N193I vs Tmc1N193I/N193I + CMV (3×1010 gc) p > 0.9999
		Tmc1N193I/N193I + CMV (3×1010 gc)	26	12.53	3	Tmc1N193I/+ vs Tmc1N193I/N193I + CMV (6×1010 gc) p > 0.9999	Tmc1N193I/N193I vs Tmc1N193I/N193I + CMV (6×1010 gc) p = 0.0573
		Tmc1N193I/N193I + CMV (6×1010 gc)	38	2.79881	4	Tmc1N193I/+ vs Tmc1N193I/N193I + CB6 (3×1010 gc) p > 0.9999	Tmc1N193I/N193I vs Tmc1N193I/N193I + CB6 (3×1010 gc) **p = 0.0083
		Tmc1N193I/N193I + CB6+WPRE (3×1010 gc)	39.2857	0.60609	7	Tmc1N193I/+ vs Tmc1N193I/N193I + CB6 (7×1010 gc) p > 0.9999	Tmc1N193I/N193I vs Tmc1N193I/N193I + CB6 (7×1010 gc) **p = 0.0099
		Tmc1N193I/N193I + CB6+WPRE (7×1010 gc)	37.5	3.29393	6
	Base	Tmc1N193I/+	40	0.70711	4	Tmc1N193I/+ vs Tmc1N193I/N193I ***p = 0.0006
		Tmc1N193I/N193I	0.125	0.125	8	Tmc1N193I/+ vs Tmc1N193I/N193I + CMV (3×1010 gc) p > 0.299	Tmc1N193I/N193I vs Tmc1N193I/N193I + CMV (3×1010 gc) p > 0.9999
		Tmc1N193I/N193I + CMV (3×1010 gc)	12.3333	9.06152	3	Tmc1N193I/+ vs Tmc1N193I/N193I + CMV (6×1010 gc) p > 0.6113	Tmc1N193I/N193I vs Tmc1N193I/N193I + CMV (6×1010 gc) p > 0.9999
		Tmc1N193I/N193I + CMV (6×1010 gc)	17.75	8.39022	4	Tmc1N193I/+ vs Tmc1N193I/N193I + CB6 (3×1010 gc) p > 0.279	Tmc1N193I/N193I vs Tmc1N193I/N193I + CB6 (3×1010 gc) p = 0.6596
		Tmc1N193I/N193I + CB6+WPRE (3×1010 gc)	19	6.06709	7	Tmc1N193I/+ vs Tmc1N193I/N193I + CB6 (7×1010 gc) p > 0.9999	Tmc1N193I/N193I vs Tmc1N193I/N193I + CB6 (7×1010 gc) p = 0.2845
		Tmc1N193I/N193I + CB6+WPRE (7×1010 gc)	24.8	6.52993	5

## Sheet: S. Table 6
Supplemental Table S6
Supp. Figure 1A-B
ABRs/DPOAEs (4-w-o)		ABRs			DPOAEs
		Mean	S.E.M.	n	Mean	S.E.M.	n
Tmc1+/+	5.6 kHz	42.5	2.3863	10	69.5	2.92973	10
	8 kHz	36	1.79505	10	52.5	4.84481	10
	11.3 kHz	25.5	1.57233	10	36	3.78594	10
	16 kHz	28	2	10	31.5	2.47768	10
	22.6 kHz	31	1.63299	10	42.5	3.18416	10
	32 kHz	46	3.63624	10	53	4.09607	10
Tmc1+/+ + CB6+WPRE (3×1010 gc)	5.6 kHz	33.3333	3.11805	9	72.2222	3.01744	9
	8 kHz	28.8889	2.32406	9	52.2222	5.71979	9
	11.3 kHz	23.8889	3.61111	9	35	6.00925	9
	16 kHz	25.5556	3.37931	9	37.7778	5.83994	9
	22.6 kHz	31.6667	4.24918	9	44.4444	4.81926	9
	32 kHz	43.8889	3.70602	9	49.4444	4.03496	9
ABRs/DPOAEs (8-w-o)		ABRs			DPOAEs
		Mean	S.E.M.	n	Mean	S.E.M.	n
Tmc1+/+	5.6 kHz	43.5714	1.79758	7	62.8571	4.47974	7
	8 kHz	34.2857	2.02031	7	45	3.08607	7
	11.3 kHz	27.1429	1.4869	7	33.5714	3.22089	7
	16 kHz	26.4286	1.42857	7	37.1429	3.05839	7
	22.6 kHz	35.7143	2.02031	7	50.7143	4.42242	7
	32 kHz	51.4286	1.79758	7	57.8571	3.42559	7
Tmc1+/+ + CB6+WPRE (3×1010 gc)	5.6 kHz	40	4.85913	9	62.7778	4.49623	9
	8 kHz	34.4444	4.96127	9	45	5.89256	9
	11.3 kHz	27.7778	4.93789	9	40	7.21688	9
	16 kHz	30	4.6398	9	35.5556	7.47424	9
	22.6 kHz	40	6.45497	9	50	6.56167	9
	32 kHz	48.8889	5.69952	9	51.6667	6.00925	9
ABRs/DPOAEs (12-w-o)		ABRs			DPOAEs
		Mean	S.E.M.	n	Mean	S.E.M.	n
Tmc1+/+	5.6 kHz	27.1429	1.4869	7	67.1429	4.98296	7
	8 kHz	20	1.09109	7	48.5714	6.3353	7
	11.3 kHz	17.8571	1.01015	7	34.2857	2.54216	7
	16 kHz	17.1429	1.01015	7	35	2.18218	7
	22.6 kHz	32.1429	1.01015	7	51.4286	4.32521	7
	32 kHz	46.4286	3.22089	7	55.7143	3.68856	7
Tmc1+/+ + CB6+WPRE (3×1010 gc)	5.6 kHz	38.75	3.629	8	67.5	4.43203	8
	8 kHz	35	3.77964	8	48.75	7.4851	8
	11.3 kHz	27.5	4.53163	8	37.5	8.5042	8
	16 kHz	29.375	5.21309	8	36.875	7.67286	8
	22.6 kHz	38.75	6.10547	8	46.25	6.79745	8
	32 kHz	48.125	4.99442	8	49.375	6.90739	8
Supp. Figure 1C-D
Histology (12-w-o)		IHC / 100 µm			Statistical test
		Mean	S.E.M.	n	Mann Whitney test
Apex	Tmc1+/+	11.5	0.5	4	p = 0.1429
	Tmc1+/+ + CB6+WPRE (3×1010 gc)	12.6	0.24495	5
Mid	Tmc1+/+	12.25	0.25	4	p = 0.1111
	Tmc1+/+ + CB6+WPRE (3×1010 gc)	13.4	0.4	5
Base	Tmc1+/+	11.5	0.5	4	p = 0.2778
	Tmc1+/+ + CB6+WPRE (3×1010 gc)	10.8	0.37417	5
		OHC / 100 µm			Statistical test
		Mean	S.E.M.	n	Mann Whitney test
Apex	Tmc1+/+	38	0.70711	4	p = 0.6032
	Tmc1+/+ + CB6+WPRE (3×1010 gc)	39	0.94868	5
Mid	Tmc1+/+	40.25	0.85391	4	p = 0.8730
	Tmc1+/+ + CB6+WPRE (3×1010 gc)	40.6	0.87178	5
Base	Tmc1+/+	36	1.08012	4	p = 0.2857
	Tmc1+/+ + CB6+WPRE (3×1010 gc)	34.4	0.4	5
